# Supplementary material for: Transmembrane emp24 domain-containing protein 3 promotes the malignant progression of glioma by regulating the ZBTB7A signaling axis
Source: Mol Biomed. 2025 Jun 5;6:35. doi: 10.1186/s43556-025-00274-7 (PMC12141185; doi:10.1186/s43556-025-00274-7)
Supplement: Supplementary file 1 — Supplementary Material 1. [file 43556_2025_274_MOESM1_ESM.zip]

Archive with 1 entries (1 files):
- 43556_2025_274_MOESM1_ESM.docx
